# Supplementary material for: The transcription factor Prox1 is essential for satellite cell differentiation and muscle fibre-type regulation
Source: Nat Commun. 2016 Oct 12;7:13124. doi: 10.1038/ncomms13124 (PMC5064023; doi:10.1038/ncomms13124)
Supplement: Supplementary Dataset 1 — The most significantly changed genes in mouse TA muscle transduced with AAV8-Prox1 (FDR<0.001). [file ncomms13124-s2.xlsx]

## Sheet: Supplemental Table 1.txt
Supplementary Dataset. The most significantly changed genes in mouse TA muscle transduced with AAV8-Prox1 (FDR<0.001).
Symbol	Description	Prox1_a	Prox1_b	Prox1_c	Ctrl_a	Ctrl_b	Ctrl_c	FDR	Fold Change
UPREGULATED by Prox1								(Adj. P)	(log2)
Tnnc1	troponin C, cardiac/slow skeletal	13.98	13.98	13.7	8.11	8.66	8.44	1e-06	5.48333
Sln	sarcolipin	12.7	12.8	13.16	7.65	7.79	7.35	1e-06	5.29
Myl2	myosin, light polypeptide 2, regulatory, cardiac, slow	14.06	14.32	14.15	11.02	10.49	9.71	1e-06	3.77
Dupd1	dual specificity phosphatase and pro isomerase domain containing 1	10.79	10.7067	10.9767	7.69333	7.59	7.73333	1e-06	3.15222
A830080H07Rik	RIKEN cDNA A830080H07 gene	11.69	11.55	11.59	8.57	8.3	8.68	1e-06	3.09333
Tnnt1	troponin T1, skeletal, slow	12.2	12.22	11.88	9.09	9.47	9.1	1e-06	2.88
Ankrd1	ankyrin repeat domain 1 (cardiac muscle)	10.895	10.32	10.35	7.62	7.9	8.095	1e-06	2.65
Fam105b	family with sequence similarity 105, member B	11.49	11.28	11.3	9.53	9.57	9.45	1e-06	1.84
Ift122	intraflagellar transport 122 homolog (Chlamydomonas)	9.09	9.24	9.13	7.44	7.26	7.33	1e-06	1.81
2010111I01Rik	RIKEN cDNA 2010111I01 gene	9.62	9.53	10.15	7.96	7.86	8.1	1e-06	1.79333
Kif1a	kinesin family member 1A	8.89	8.61	9.13	7.05	7.07	7.24	1e-06	1.75667
1500017E21Rik	RIKEN cDNA 1500017E21 gene	8.53	8.9	8.76	6.92	7.16	6.93	1e-06	1.72667
A630095E13Rik	RIKEN cDNA A630095E13 gene	8.43	8.27	8	6.54	6.46	6.6	1e-06	1.7
Agrp	agouti related protein	8	8.75	7.92	6.62	6.69	6.69	1.3e-05	1.55667
Tnfrsf12a	tumor necrosis factor receptor superfamily, member 12a	10.92	10.29	10.79	8.69	9.51	9.14	3.7e-05	1.55333
Gga2	golgi associated, gamma adaptin ear containing, ARF binding protein 2	9.74667	9.77	9.80667	8.20333	8.34333	8.15333	1e-06	1.54111
Cenpa	centromere protein A	9.7	10	10.06	8.57	8.28	8.32	1e-06	1.53
Clca6	chloride channel calcium activated 6	7.44	8.48	8.02	6.44	6.46	6.46	3.9e-05	1.52667
Dbp	D site albumin promoter binding protein	11.84	12.46	12.37	10.86	10.72	10.57	4e-06	1.50667
Tubb5	tubulin, beta 5	12.86	12.9	12.85	11.37	11.36	11.37	1e-06	1.50333
B930041F14Rik	RIKEN cDNA B930041F14 gene	9.63	9.65	9.89	8.28	8.27	8.18	1e-06	1.48
Mvp	major vault protein	10.53	10.73	10.86	9.22	9.18	9.32	1e-06	1.46667
Nrn1l	neuritin 1-like	8.26	8.28	8.44	6.95	6.77	6.87	1e-06	1.46333
Haus8	4HAUS augmin-like complex, subunit 8	8.57	8.69	8.83	7.28	7.27	7.17	1e-06	1.45667
Lgals3	lectin, galactose binding, soluble 3	8.96	8.75	8.99	7.61	7.24	7.53	1e-06	1.44
Fos	FBJ osteosarcoma oncogene	7.96	8	8.94	6.82	6.93	6.96	0.000139	1.39667
Egr1	early growth response 1	9.23	9.35	9.45	8.31	7.76	7.84	4e-06	1.37333
Fam115a	family with sequence similarity 115, member A	8.34	8.48	8.4	7.07	7.03	7.04	1e-06	1.36
Lgmn	legumain	10.13	10.49	10.55	9.06	8.93	9.13	1e-06	1.35
Pqlc1	PQ loop repeat containing 1	10.22	9.75	9.8	8.17	8.84	8.8	5.2e-05	1.32
6430548M08Rik	RIKEN cDNA 6430548M08 gene	9.06667	8.85667	9.03333	7.60667	7.78667	7.66333	1e-06	1.3
Hmgn3	high mobility group nucleosomal binding domain 3	9.32	9.22	9.44	8.195	7.65	8.24	1.1e-05	1.29833
Myoz2	myozenin 2	10.95	10.87	10.84	9.56	9.84	9.43	1e-06	1.27667
Hspb7	heat shock protein family, member 7 (cardiovascular)	11.34	11.62	11.59	9.89	10.91	9.93	0.000468	1.27333
Atf3	activating transcription factor 3	8.46	7.76	8.35	6.85	6.99	6.94	2.5e-05	1.26333
Atp2a2	ATPase, Ca++ transporting, cardiac muscle, slow twitch 2	9.22667	9.16	9.29	7.88333	7.95	8.08333	1e-06	1.25333
Rcan1	regulator of calcineurin 1	10.17	9.785	10.215	8.725	8.695	9.045	8e-06	1.235
Myom3	myomesin family, member 3	9	9.2	8.84	7.715	8.03	7.595	6e-06	1.23333
F2r	coagulation factor II (thrombin) receptor	9.95	9.85	9.91	8.74	8.36	8.94	8e-06	1.22333
Carhsp1	calcium regulated heat stable protein 1	8.65	8.69	8.73	7.58	7.42	7.4	1e-06	1.22333
Gamt	guanidinoacetate methyltransferase	9.7	9.84	10.2	8.85	8.43	8.79	1.7e-05	1.22333
Gck	glucokinase	8.21	7.95	8.64	6.76	7.66	6.74	0.000954	1.21333
Pcbp1	poly(rC) binding protein 1	10.82	10.98	10.76	9.7	9.62	9.61	1e-06	1.21
Cdkn1c	cyclin-dependent kinase inhibitor 1C (P57)	11.7	12.1	11.8	10.68	10.64	10.74	2e-06	1.18
Ppme1	protein phosphatase methylesterase 1	11.62	11.52	11.41	10.18	10.58	10.44	5e-06	1.11667
Prrc1	proline-rich coiled-coil 1	11.01	10.78	11.4	10.04	9.84	9.97	3e-05	1.11333
Chmp1b	chromatin modifying protein 1B	9.68	9.62	9.62	8.59	8.48	8.54	1e-06	1.10333
Cidea	cell death-inducing DNA fragmentation factor, alpha subunit-like effector A	7.61	7.85	7.91	6.67	6.68	6.74	2e-06	1.09333
Kbtbd5	kelch repeat and BTB (POZ) domain containing 5	11.35	11.54	11.74	10.47	10.45	10.43	3e-06	1.09333
Uck2	uridine-cytidine kinase 2	9.285	9.335	9.22	8.1325	8.3125	8.145	1e-06	1.08333
Lrrn1	leucine rich repeat protein 1, neuronal	8.31	8.35	8.15	7.15	7.32	7.13	2e-06	1.07
Aida	axin interactor, dorsalization associated	9.6	9.64	9.68	8.39	8.62	8.75	4e-06	1.05333
Nol3	nucleolar protein 3 (apoptosis repressor with CARD domain)	9.15	9.19	9.46	8.44	8.07	8.16	1.3e-05	1.04333
2900073G15Rik	RIKEN cDNA 2900073G15 gene	9.27	9.46	9.1	8.15	8.23	8.32	5e-06	1.04333
Mfap5	microfibrillar associated protein 5	8.62	8.74	8.28	7.69	7.39	7.44	2.5e-05	1.04
Igdcc4	immunoglobulin superfamily, DCC subclass, member 4	10.81	10.66	10.72	9.51	9.71	9.86	4e-06	1.03667
Pacrg	PARK2 co-regulated	8.47	8.38	8.75	7.53	7.65	7.31	1.5e-05	1.03667
Lrrc2	leucine rich repeat containing 2	10.62	10.56	10.53	9.68	9.64	9.3	7e-06	1.03
Tmem53	transmembrane protein 53	7.99667	8.03333	8.10667	6.98	6.98667	7.09333	1e-06	1.02556
Mrps12	mitochondrial ribosomal protein S12	11.845	11.88	11.935	10.97	10.755	10.89	2e-06	1.015
Tmx4	thioredoxin-related transmembrane protein 4	9.625	9.42	9.36	8.365	8.575	8.42	4e-06	1.015
Xirp1	xin actin-binding repeat containing 1	8.91	8.74	9.01	7.86	7.87	7.98	4e-06	0.983333
Dusp1	dual specificity phosphatase 1	11.46	11.42	11.69	10.53	10.84	10.28	7.3e-05	0.973333
Bgn	biglycan	11.1	11.38	11.16	10.69	9.78	10.26	0.000891	0.97
Panx1	pannexin 1	9.5	9.41	9.49	8.49	8.8	8.22	5.3e-05	0.963333
1110059G02Rik	RIKEN cDNA 1110059G02 gene	7.91	8.17	7.8	7.07	7.11	6.84	2.2e-05	0.953333
Art5	ADP-ribosyltransferase 5	10.21	10.29	10.31	9.62	9.19	9.17	3.5e-05	0.943333
Peg3	paternally expressed 3	9.195	9.055	9.19	8.285	8.285	8.05	6e-06	0.94
Sh3glb2	SH3-domain GRB2-like endophilin B2	10.07	9.93	10.26	9.13	9.07	9.24	9e-06	0.94
Ahnak2	AHNAK nucleoprotein 2	7.74	8.03	8.13	7.075	7.005	7.01	1.3e-05	0.936667
Abi2	abl-interactor 2	8.85	8.58	8.755	7.745	7.78	7.885	6e-06	0.925
Farp2	FERM, RhoGEF and pleckstrin domain protein 2	9.83	9.9	9.86	8.93	9.06	8.83	4e-06	0.923333
Srpk3	serine/arginine-rich protein specific kinase 3	11.05	11.08	11.1	10.16	10.13	10.19	2e-06	0.916667
Itgb6	integrin beta 6	9.82667	9.76	9.83	8.85333	8.9	8.96333	2e-06	0.9
Ncam1	neural cell adhesion molecule 1	7.77	7.97667	7.98	6.93333	7.14	6.96	9e-06	0.897778
Fam171b	family with sequence similarity 171, member B	7.5	7.92	7.53	6.75	6.8	6.72	3.7e-05	0.893333
Ehd4	EH-domain containing 4	12.14	12.22	11.83	11	11.28	11.24	5.2e-05	0.89
Eef1a1	eukaryotic translation elongation factor 1 alpha 1	13.11	13.08	13.01	12.185	12.04	12.305	7e-06	0.89
Sipa1l1	signal-induced proliferation-associated 1 like 1	8.78	8.64	8.57	7.68	7.85	7.81	7e-06	0.883333
Cited2	Cbp/p300-interacting transactivator, with Glu/Asp-rich carboxy-terminal domain, 2	8.46333	8.56333	8.77667	7.71667	7.73333	7.73333	1.1e-05	0.873333
Figf	c-fos induced growth factor	7.82	7.82	7.93	6.86	7.14	6.95	1e-05	0.873333
Gpnmb	glycoprotein (transmembrane) nmb	7.975	7.55	7.86	7.045	6.825	6.895	5.2e-05	0.873333
Cox19	COX19 cytochrome c oxidase assembly homolog (S. cerevisiae)	11.24	11.25	11.51	10.48	10.43	10.49	1.1e-05	0.866667
Dync1i2	dynein cytoplasmic 1 intermediate chain 2	11.19	11.035	10.99	10.145	10.29	10.22	8e-06	0.853333
Camk2n2	calcium/calmodulin-dependent protein kinase II inhibitor 2	8.47	8.43	8.52	7.59	7.68	7.6	4e-06	0.85
Twf2	twinfilin, actin-binding protein, homolog 2 (Drosophila)	12.08	11.94	12.06	11.31	11.11	11.12	9e-06	0.846667
Usp28	ubiquitin specific peptidase 28	8.705	8.51	8.625	7.72	7.735	7.855	8e-06	0.843333
Atp6v1h	ATPase, H+ transporting, lysosomal V1 subunit H	9.63	9.62	9.67	8.65	8.93	8.81	1.1e-05	0.843333
Popdc3	popeye domain containing 3	10.98	10.92	11.11	10.13	10.24	10.12	8e-06	0.84
AU040829	expressed sequence AU040829	9.62	9.63	9.67	8.8	8.88	8.73	5e-06	0.836667
Mknk2	MAP kinase-interacting serine/threonine kinase 2	12.55	12.52	12.62	11.68	11.9	11.61	1.6e-05	0.833333
Limch1	LIM and calponin homology domains 1	11.58	11.45	11.5	10.53	10.64	10.86	2.3e-05	0.833333
Supt3h	suppressor of Ty 3 homolog (S. cerevisiae)	10.68	10.77	10.8	9.87	9.95	9.96	5e-06	0.823333
Lrba	LPS-responsive beige-like anchor	10.47	10.22	10.17	9.5	9.48	9.42	2.1e-05	0.82
Pdpn	podoplanin	9.37	9.05	8.88	8.36	8.14	8.37	0.000186	0.81
Pde10a	phosphodiesterase 10A	7.5	7.46	7.61	6.86	6.56	6.73	2.5e-05	0.806667
Odz4	odd Oz/ten-m homolog 4 (Drosophila)	7.525	7.66	7.65	6.895	6.775	6.775	9e-06	0.796667
Hist2h2aa1	histone cluster 2, H2aa1	11.655	11.74	11.765	11.03	11.005	10.74	3e-05	0.795
Pmm1	phosphomannomutase 1	8.39	8.41	8.76	7.865	7.675	7.635	0.000109	0.795
Atp9a	ATPase, class II, type 9A	8.325	8.2	8.36	7.54	7.56	7.41	1.2e-05	0.791667
Gm6548	eukaryotic translation elongation factor 1 alpha 1 pseudogene	9.77	9.82	9.65	8.86	8.69	9.33	0.000648	0.786667
Fam110b	family with sequence similarity 110, member B	8.47	8.34	8.535	7.705	7.505	7.775	3.3e-05	0.786667
Prosapip1	ProSAPiP1 protein	8.8	8.68	8.83	7.98	8.02	7.97	9e-06	0.78
Rrad	Ras-related associated with diabetes	7.53	7.18	7.76	6.71	6.84	6.6	0.000479	0.773333
Col22a1	collagen, type XXII, alpha 1	10.4	10.32	10.36	9.76	9.5	9.51	2.9e-05	0.77
Tgfb1	transforming growth factor, beta 1	7.5	8.14	8.06	7.07	7.16	7.17	0.00091	0.766667
Tecr	trans-2,3-enoyl-CoA reductase	11.75	11.8367	12.04	11.2133	11.1067	11.0167	4.8e-05	0.763333
Nedd4l	neural precursor cell expressed, developmentally down-regulated gene 4-like	10.22	10.14	10.07	9.2	9.51	9.44	4.9e-05	0.76
Pja2	praja 2, RING-H2 motif containing	11.16	11.335	11.165	10.345	10.46	10.58	3.3e-05	0.758333
Ppp1r11	protein phosphatase 1, regulatory (inhibitor) subunit 11	9.265	9.135	9.27	8.61	8.355	8.44	3.2e-05	0.755
Tmem43	transmembrane protein 43	9.36	9.31	9.44	8.56	8.675	8.61	1.2e-05	0.755
Myh3	myosin, heavy polypeptide 3, skeletal muscle, embryonic	7.35	7.76	7.33	6.67	6.88	6.63	0.000305	0.753333
Flnc	filamin C, gamma	10.62	10.705	10.74	9.89	10.005	9.91	1.2e-05	0.753333
2310039H08Rik	RIKEN cDNA 2310039H08 gene	11.56	11.54	11.66	10.89	10.73	10.88	1.7e-05	0.753333
Ormdl3	ORM1-like 3 (S. cerevisiae)	10.87	10.88	11.01	10.18	10.21	10.12	1.3e-05	0.75
Cntnap4	contactin associated protein-like 4	7.24	7.49	7.2	6.59	6.61	6.48	4.9e-05	0.75
2410022L05Rik	RIKEN cDNA 2410022L05 gene	8.46	8.55	8.68	7.87	7.79	7.78	2.1e-05	0.75
Fam195b	family with sequence similarity 195, member B	11.07	11.1	11	10.33	10.24	10.36	1.2e-05	0.746667
Pon2	paraoxonase 2	12.01	12.12	11.82	11.16	11.36	11.2	6.6e-05	0.743333
Hsph1	heat shock 105kDa/110kDa protein 1	9.99	9.77	9.83	9.11	9.34	8.92	0.000187	0.74
Slc2a1	solute carrier family 2 (facilitated glucose transporter), member 1	8.99	8.72	8.62	7.9	8.1	8.12	0.000155	0.736667
Apbb1	amyloid beta (A4) precursor protein-binding, family B, member 1	8.16	8.36	8.41	7.58	7.47	7.67	5e-05	0.736667
Sqstm1	sequestosome 1	12.34	12.37	12.61	11.97	11.42	11.72	0.000664	0.736667
Hist2h2ac	histone cluster 2, H2ac	9.88	10.05	9.865	9.23	9.225	9.14	2.3e-05	0.733333
Rasd2	RASD family, member 2	9.11	8.75	9.16	8.16	8.39	8.27	0.00025	0.733333
C2cd4a	C2 calcium-dependent domain containing 4A	7.37	7.34	7.5	6.69	6.64	6.69	1.7e-05	0.73
Jun	Jun oncogene	8.86	9.24	9.46	8.39	8.6	8.39	0.000911	0.726667
Pter	phosphotriesterase related	9.73	9.65	9.77	8.91	9.13	8.93	3.5e-05	0.726667
Myo1e	myosin IE	8.34	8.39	8.81	7.88	7.58	7.91	0.000811	0.723333
Gdf15	growth differentiation factor 15	7.38	7.09	7.3	6.54	6.5	6.56	4.8e-05	0.723333
D930015E06Rik	RIKEN cDNA D930015E06 gene	7.76	8.11	8.15	7.2	7.32	7.35	0.000202	0.716667
Zfp579	zinc finger protein 579	9.65	9.94	10	9.09	9.3	9.05	0.000207	0.716667
Synpo	synaptopodin	9.44	9.18	9.54	8.66	8.61	8.75	0.000123	0.713333
Mtap1b	microtubule-associated protein 1B	7.72	7.58	7.67	6.965	6.915	6.965	1.9e-05	0.708333
Pla2g15	phospholipase A2, group XV	9.32	9.2	9.29	8.45	8.64	8.6	3.3e-05	0.706667
Gm889	predicted gene 889	9.7	9.65	9.55	8.96	8.84	8.99	3.1e-05	0.703333
4930455F23Rik	RIKEN cDNA 4930455F23 gene	9.845	9.7	9.85	9.095	9.205	9.01	4.6e-05	0.695
Hspa2	heat shock protein 2	8.735	8.655	8.805	8.025	8.11	7.98	3.1e-05	0.693333
BC046331	cDNA sequence BC046331	8.57	8.64	9	7.99	8.04	8.1	0.000297	0.693333
Snap47	synaptosomal-associated protein, 47	8.28	8.49	8.82	7.82	7.95	7.74	0.000773	0.693333
B230312A22Rik	RIKEN cDNA B230312A22 gene	8.97	9.08	9.12	8.43	8.42	8.24	4.8e-05	0.693333
Nub1	negative regulator of ubiquitin-like proteins 1	9.84	10.16	9.98	9.24	9.29	9.38	0.000108	0.69
Tmc7	transmembrane channel-like gene family 7	9.67	9.36	9.52	8.63	8.83	9.02	0.000385	0.69
Gm5918	predicted gene 5918	9.04	9.1	9.3	8.64	8.4	8.35	0.000201	0.683333
Hdgfrp2	hepatoma-derived growth factor, related protein 2	11.3	11.38	11.48	10.76	10.72	10.66	4e-05	0.673333
Wdyhv1	WDYHV motif containing 1	7.81	7.96	8.05	7.41	7.19	7.2	0.000126	0.673333
C330006A16Rik	RIKEN cDNA C330006A16 gene	9.13	9.2	9.49	8.7	8.55	8.55	0.000238	0.673333
Myf6	myogenic factor 6	10.99	10.91	11.19	10.26	10.32	10.5	0.00018	0.67
Xk	Kell blood group precursor (McLeod phenotype) homolog	7.99	7.68	7.7	7.15	7.23	6.99	0.000269	0.666667
Tjap1	tight junction associated protein 1	9.655	9.615	9.64	8.755	9.175	8.98	0.000265	0.666667
Dgkg	diacylglycerol kinase, gamma	7.285	7.32	7.545	6.76	6.65	6.745	0.000102	0.665
Nin	ninein	8.49	8.61	8.475	7.855	7.78	7.945	4.9e-05	0.665
Anapc7	anaphase promoting complex subunit 7	9.28	9.39	9.48	8.76	8.7	8.7	4.8e-05	0.663333
Slc6a6	solute carrier family 6 (neurotransmitter transporter, taurine), member 6	11.8	11.73	11.99	11.11	11.18	11.24	9.7e-05	0.663333
Ctgf	connective tissue growth factor	10.4	9.945	9.975	9.47	9.425	9.46	0.000648	0.655
5930412G12Rik	RIKEN cDNA 5930412G12 gene	7.455	7.45	7.575	6.79	6.855	6.875	4e-05	0.653333
Cetn3	centrin 3	9.59	9.3	9.42	8.67	8.72	8.96	0.00031	0.653333
Evi5	ecotropic viral integration site 5	8.72	8.48	8.65	7.9	8.05	7.94	0.000104	0.653333
Exd2	exonuclease 3-5 domain containing 2	10.8833	10.7633	10.8867	10.09	10.2033	10.29	7.2e-05	0.65
Mapt	microtubule-associated protein tau	8.52667	8.49333	8.59667	7.74667	7.98	7.94	9.1e-05	0.65
Trp53inp1	transformation related protein 53 inducible nuclear protein 1	8.46	8.31	8.13	7.75	7.6	7.61	0.000216	0.646667
Mgp	matrix Gla protein	10.93	11.16	11.04	10.6	10.15	10.45	0.000764	0.643333
Anxa6	annexin A6	11.97	12.21	12.06	11.45	11.51	11.36	0.000117	0.64
Tbc1d17	TBC1 domain family, member 17	9.96	10.28	10.24	9.59	9.52	9.45	0.000247	0.64
Hprt	hypoxanthine guanine phosphoribosyl transferase	10.77	10.42	10.5	9.91	9.91	9.96	0.000248	0.636667
Lgi2	leucine-rich repeat LGI family, member 2	7.24	7.06	7.58	6.67	6.64	6.67	0.000957	0.633333
Pak4	p21 protein (Cdc42/Rac)-activated kinase 4	7.88	7.91	7.9	7.23	7.35	7.22	4.9e-05	0.63
Atg13	ATG13 autophagy related 13 homolog (S. cerevisiae)	9.59	9.59	9.52	8.97	8.91	8.94	4.1e-05	0.626667
Eno2	enolase 2, gamma neuronal	7.39	7.35	7.35	6.8	6.66	6.75	5.1e-05	0.626667
Plp2	proteolipid protein 2	7.82	7.915	7.96	7.315	7.37	7.13	0.00014	0.626667
Ctnnbip1	catenin beta interacting protein 1	10.04	10.07	10.18	9.43	9.45	9.53	6.2e-05	0.626667
9030612E09Rik	RIKEN cDNA 9030612E09 gene	7.95	8.12	8.02	7.38	7.33	7.51	0.000111	0.623333
Uaca	uveal autoantigen with coiled-coil domains and ankyrin repeats	14.11	14.15	14.02	13.55	13.48	13.39	8.4e-05	0.62
Rnf208	ring finger protein 208	7.35	7.23	7.6	6.72	6.75	6.85	0.000388	0.62
Emp1	epithelial membrane protein 1	10.16	10.18	10.02	9.52	9.34	9.65	0.00028	0.616667
Lancl1	LanC (bacterial lantibiotic synthetase component C)-like 1	9.2	9.47	9.48	8.735	8.845	8.725	0.000262	0.615
Lmna	lamin A	9.70667	9.86333	10.0333	9.26	9.27	9.23167	0.000233	0.613889
Bag3	BCL2-associated athanogene 3	13.37	13.4	13.39	12.7	12.8	12.82	5.6e-05	0.613333
Exoc2	exocyst complex component 2	9.16	9.14	8.86	8.34	8.45	8.53	0.00037	0.613333
Anln	anillin, actin binding protein	7.6	7.54	7.51	6.87	6.99	6.96	6.7e-05	0.61
2510009E07Rik	RIKEN cDNA 2510009E07 gene	9.885	9.725	9.705	9.11	9.265	9.115	0.000147	0.608333
2310022B05Rik	RIKEN cDNA 2310022B05 gene	9.29	9.19	9.11	8.46	8.62	8.69	0.000197	0.606667
Slc38a2	solute carrier family 38, member 2	10.9	10.8	10.96	10.17	10.45	10.23	0.00028	0.603333
Rb1	retinoblastoma 1	8.235	8.02	8.095	7.48	7.5	7.565	0.00013	0.601667
Mtvr2	mammary tumor virus receptor 2	8.455	8.67	8.765	8.175	7.985	7.93	0.000544	0.6
Des	desmin	13.92	13.91	13.87	13.23	13.42	13.25	0.000117	0.6
H3f3b	H3 histone, family 3B	9.36	9.17	9.24	8.7	8.57	8.71	0.000153	0.596667
Itfg3	integrin alpha FG-GAP repeat containing 3	10.46	10.45	10.5	9.82	9.9	9.9	6.3e-05	0.596667
Rpa1	replication protein A1	12.09	12.1	11.96	11.41	11.43	11.52	0.000107	0.596667
Ints4	integrator complex subunit 4	10.23	10.46	10.35	9.67	9.8	9.79	0.000194	0.593333
Skap2	src family associated phosphoprotein 2	8.09	8.17	7.79	7.46	7.37	7.45	0.000643	0.59
Papolg	poly(A) polymerase gamma	7.82	7.78	7.79	7.1	7.23	7.29	0.000119	0.59
Exoc7	exocyst complex component 7	7.85	7.57	7.6	7.11	7.05	7.1	0.000291	0.586667
Myh10	myosin, heavy polypeptide 10, non-muscle	8.18	8.12	8.37	7.62	7.72	7.57	0.000269	0.586667
Abcc5	ATP-binding cassette, sub-family C (CFTR/MRP), member 5	8.07	7.94	8.08	7.405	7.425	7.505	0.000119	0.585
Eif3d	eukaryotic translation initiation factor 3, subunit D	12.64	12.63	12.48	12	12.07	11.93	0.00016	0.583333
Matr3	matrin 3	9.205	8.985	9.235	8.635	8.43	8.62	0.000457	0.58
Magee1	melanoma antigen, family E, 1	7.4	7.41	7.13	6.67	6.73	6.81	0.000442	0.576667
Hebp1	heme binding protein 1	8.02	7.78	7.94	7.39	7.3	7.32	0.000226	0.576667
Aacs	acetoacetyl-CoA synthetase	7.65	7.42	7.78	6.95	7.04	7.14	0.000789	0.573333
Myo18b	myosin XVIIIb	10.25	10.285	10.4	9.765	9.79	9.665	0.000161	0.571667
Nipa1	non imprinted in Prader-Willi/Angelman syndrome 1 homolog (human)	8.01	8.13	8.22	7.63	7.42	7.62	0.000414	0.563333
Pcyox1	prenylcysteine oxidase 1	11.07	10.92	10.89	10.24	10.48	10.47	0.000471	0.563333
Copb2	coatomer protein complex, subunit beta 2 (beta prime)	10.54	10.47	10.22	9.91	9.71	9.93	0.000954	0.56
Csdc2	cold shock domain containing C2, RNA binding	7.21	7.14	7.18	6.59	6.67	6.59	0.000117	0.56
Cct4	chaperonin containing Tcp1, subunit 4 (delta)	11.08	10.75	10.83	10.34	10.26	10.38	0.000648	0.56
2310044G17Rik	RIKEN cDNA 2310044G17 gene	9.15	9.09	9.27	8.41	8.73	8.7	0.00088	0.556667
Avil	advillin	7.73	7.51	7.65	7.05	7.02	7.15	0.000291	0.556667
Nox4	NADPH oxidase 4	7.33	7.17	7.09	6.66	6.66	6.6	0.00028	0.556667
Mblac2	metallo-beta-lactamase domain containing 2	7.43	7.46	7.58	6.93	6.93	6.95	0.000161	0.553333
Adprhl1	ADP-ribosylhydrolase like 1	8.11	8.3	8.25667	7.76667	7.69333	7.55	0.000414	0.552222
Gab1	growth factor receptor bound protein 2-associated protein 1	10.21	10.3	10.34	9.62	9.78	9.8	0.000275	0.55
Eif3l	eukaryotic translation initiation factor 3, subunit L	11.035	10.985	10.93	10.365	10.485	10.45	0.000171	0.55
Ift81	intraflagellar transport 81 homolog (Chlamydomonas)	7.515	7.38	7.52	6.925	6.905	6.94	0.000176	0.548333
1500031L02Rik	RIKEN cDNA 1500031L02 gene	9.91	9.98	10.04	9.42	9.37	9.5	0.000205	0.546667
Tbcb	tubulin folding cofactor B	10.34	10.17	10.22	9.7	9.63	9.77	0.000275	0.543333
Tceal5	transcription elongation factor A (SII)-like 5	11.17	10.98	11.22	10.6	10.66	10.48	0.000538	0.543333
1600021P15Rik	RIKEN cDNA 1600021P15 gene	9.74	9.72	9.58	9.22	9.07	9.12	0.000289	0.543333
Zbtb7a	zinc finger and BTB domain containing 7a	9.83	9.92	10.04	9.36	9.45	9.35	0.000297	0.543333
Arhgdig	Rho GDP dissociation inhibitor (GDI) gamma	7.365	7.31	7.4	6.81	6.79	6.845	0.000142	0.543333
1700021C14Rik	RIKEN cDNA 1700021C14 gene	7.98	7.84	7.93	7.28	7.44	7.42	0.000298	0.536667
Mcm4	minichromosome maintenance deficient 4 homolog (S. cerevisiae)	8.69	8.68	8.45	8.16	7.93	8.12	0.000895	0.536667
Ttc3	tetratricopeptide repeat domain 3	11.065	11.1075	10.93	10.4625	10.5125	10.52	0.000258	0.535833
Lonp2	lon peptidase 2, peroxisomal	9.79	9.72	9.85	9.12	9.36	9.28	0.000468	0.533333
Spsb2	splA/ryanodine receptor domain and SOCS box containing 2	7.48	7.66	7.69	7.11	7.04	7.08	0.000344	0.533333
Sort1	sortilin 1	9.67	9.44333	9.42333	8.86	9.05	9.03333	0.000825	0.531111
Pitpnb	phosphatidylinositol transfer protein, beta	9.41	9.34	9.2	8.69	8.83	8.84	0.000471	0.53
Fam20c	family with sequence similarity 20, member C	7.47	7.505	7.675	7.015	6.99	7.055	0.00034	0.53
Cdk5rap1	CDK5 regulatory subunit associated protein 1	7.86333	7.81667	8.00667	7.41667	7.25667	7.43667	0.00054	0.525556
Nrap	nebulin-related anchoring protein	11.8767	11.78	11.73	11.3167	11.35	11.1533	0.000476	0.522222
Lamp2	lysosomal-associated membrane protein 2	9.0875	8.9025	8.8325	8.48	8.3475	8.4325	0.000648	0.520833
Kbtbd10	kelch repeat and BTB (POZ) domain containing 10	12.96	12.91	12.85	12.31	12.39	12.46	0.000298	0.52
Nars	asparaginyl-tRNA synthetase	9.5	9.59	9.37	8.93	9.06	8.91	0.000562	0.52
Snord123	small nucleolar RNA, C/D box 123	7.735	7.7	7.87	7.375	7.185	7.19	0.000606	0.518333
Slc35e3	solute carrier family 35, member E3	8.61	8.49	8.45	8	7.97	8.03	0.000298	0.516667
2310061J03Rik	RIKEN cDNA 2310061J03 gene	7.83	7.78	8.005	7.4	7.345	7.32	0.000491	0.516667
Osbpl3	oxysterol binding protein-like 3	7.08	7.21	7.29	6.655	6.67	6.715	0.000423	0.513333
Emid2	EMI domain containing 2	7.14	7.26	7.33	6.83	6.69	6.67	0.000559	0.513333
Ddb1	damage specific DNA binding protein 1	8.47	8.55	8.5	7.99	8.12	7.88	0.000561	0.51
Golga3	golgi autoantigen, golgin subfamily a, 3	8.8	8.78	8.68	8.175	8.265	8.29	0.00033	0.51
Fadd	Fas (TNFRSF6)-associated via death domain	8.05	8.055	8.11	7.7	7.455	7.53	0.00059	0.51
Mapk12	mitogen-activated protein kinase 12	10.2667	10.2633	10.5233	9.85667	9.86	9.82333	0.000857	0.504444
Fam46a	family with sequence similarity 46, member A	7.48	7.29	7.39	6.91	6.89	6.85	0.000431	0.503333
Ogfr	opioid growth factor receptor	9.43	9.56	9.53	8.99	9.09	8.94	0.000468	0.5
Btbd6	BTB (POZ) domain containing 6	9.74	9.835	9.79	9.175	9.4	9.3	0.000648	0.496667
Psmd11	proteasome (prosome, macropain) 26S subunit, non-ATPase, 11	7.66	7.47	7.54	7.01	7.15	7.02	0.000656	0.496667
Prmt2	protein arginine N-methyltransferase 2	8.395	8.585	8.46	7.945	7.985	8.03	0.000544	0.493333
Slc10a3	solute carrier family 10 (sodium/bile acid cotransporter family), member 3	7.96	7.97	8.01	7.49	7.42	7.55	0.000355	0.493333
Ube2o	ubiquitin-conjugating enzyme E2O	11.02	11.29	11.14	10.71	10.64	10.62	0.000909	0.493333
Gin1	gypsy retrotransposon integrase 1	7.79	7.79	7.98	7.4	7.34	7.34	0.000618	0.493333
Rnf10	ring finger protein 10	13.47	13.44	13.53	12.96	13.05	12.97	0.000388	0.486667
Atp6ap2	ATPase, H+ transporting, lysosomal accessory protein 2	8.0525	7.9675	8.175	7.605	7.5975	7.54	0.000662	0.484167
Stard3nl	STARD3 N-terminal like	8.29	8.33	8.26	7.92	7.85	7.66	0.000984	0.483333
Msh6	mutS homolog 6 (E. coli)	8.175	7.995	8.075	7.64	7.52	7.64	0.000731	0.481667
Rap1gap2	RAP1 GTPase activating protein 2	7.51	7.69	7.55	7.11	7.03	7.17	0.000789	0.48
Iqgap2	IQ motif containing GTPase activating protein 2	7.21333	7.07333	7.13667	6.72667	6.68	6.57667	0.000656	0.48
Parp4	poly (ADP-ribose) polymerase family, member 4	7.8	7.64	7.77	7.24	7.27	7.27	0.000566	0.476667
Spag4	sperm associated antigen 4	7.03	7.13	7.24	6.61	6.63	6.74	0.000957	0.473333
Ctf1	cardiotrophin 1	9.29	9.27	9.4	8.87	8.83	8.84	0.000519	0.473333
Psip1	PC4 and SFRS1 interacting protein 1	8.32	8.415	8.245	7.95	7.765	7.845	0.000957	0.473333
Emp2	epithelial membrane protein 2	7.99	7.89	8.12	7.54	7.47	7.57	0.000957	0.473333
Celf1	CUGBP, Elav-like family member 1	8.55333	8.47667	8.55	7.93	8.16	8.08	0.00099	0.47
Dnase2a	deoxyribonuclease II alpha	7.285	7.225	7.12	6.79	6.71	6.725	0.000702	0.468333
Sdc2	syndecan 2	7.92	8.04	8	7.61	7.49	7.46	0.000785	0.466667
Dis3l	DIS3 mitotic control homolog (S. cerevisiae)-like	10.22	10.14	10.1	9.61	9.67	9.78	0.000829	0.466667
Manbal	mannosidase, beta A, lysosomal-like	10.17	10.1	10.29	9.7	9.67	9.79	0.000917	0.466667
Sugp1	SURP and G patch domain containing 1	9.99	9.82	9.99	9.46	9.52	9.43	0.000904	0.463333
Tgfb3	transforming growth factor, beta 3	9.08	9.25	9.28	8.73	8.73	8.76	0.00091	0.463333
Ptplad1	protein tyrosine phosphatase-like A domain containing 1	9.6	9.55	9.62	9.2	9.06	9.13	0.000679	0.46
Mocos	molybdenum cofactor sulfurase	8.04	7.91	7.96	7.54	7.44	7.55	0.000773	0.46
Dcp1b	DCP1 decapping enzyme homolog b (S. cerevisiae)	7.665	7.66	7.67	7.195	7.225	7.2	0.000468	0.458333
Lgals8	lectin, galactose binding, soluble 8	8.87	8.81	8.78	8.35	8.36	8.38	0.000559	0.456667
Haghl	hydroxyacylglutathione hydrolase-like	9.225	9.3	9.39	8.875	8.81	8.865	0.000829	0.455
Nploc4	nuclear protein localization 4 homolog (S. cerevisiae)	9.35	9.31	9.23	8.89	8.8	8.85	0.000789	0.45
E2f2	E2F transcription factor 2	7.955	7.955	7.84	7.5	7.48	7.455	0.000903	0.438333
Sbk1	SH3-binding kinase 1	10.21	10.19	10.25	9.82	9.78	9.74	0.000799	0.436667
Dnajc12	DnaJ (Hsp40) homolog, subfamily C, member 12	8.165	8.155	8.24	7.795	7.695	7.76	0.00091	0.436667
Cd47	CD47 antigen (Rh-related antigen, integrin-associated signal transducer)	9.025	9.035	8.935	8.535	8.595	8.575	0.000959	0.43
DOWNREGULATED by Prox1								FDR	Fold Change
								(Adj. P)	(log2)
Ptp4a3	protein tyrosine phosphatase 4a3	9.525	9.545	9.52	9.925	10.015	9.935	0.000911	-0.428333
Mrpl37	mitochondrial ribosomal protein L37	9.39	9.515	9.45	9.87	9.895	9.885	0.000952	-0.431667
Klhl8	kelch-like 8 (Drosophila)	6.91	6.93	6.84	7.34	7.32	7.32	0.000829	-0.433333
Ltbp3	latent transforming growth factor beta binding protein 3	8.03	8.09	8.125	8.475	8.57	8.54	0.00078	-0.446667
Mdga1	MAM domain containing glycosylphosphatidylinositol anchor 1	6.84	6.84	6.83	7.31	7.35	7.2	0.000801	-0.45
Mast4	microtubule associated serine/threonine kinase family member 4	7.9	7.935	7.915	8.455	8.27	8.39	0.000891	-0.455
Zfp238	zinc finger protein 238	7.5825	7.6475	7.485	7.975	8.06	8.0475	0.000857	-0.455833
Gfm2	G elongation factor, mitochondrial 2	9.17	9.28	9.16	9.605	9.695	9.685	0.000739	-0.458333
Stub1	STIP1 homology and U-Box containing protein 1	8.87	8.89	8.93	9.43	9.39	9.25	0.000857	-0.46
Zadh2	zinc binding alcohol dehydrogenase, domain containing 2	8.96	9.07	8.9	9.44	9.39	9.5	0.000801	-0.466667
Mrpl2	mitochondrial ribosomal protein L2	11.32	11.3	11.44	11.87	11.88	11.72	0.000909	-0.47
Tnk2	tyrosine kinase, non-receptor, 2	7.32	7.43	7.45	7.89	7.88	7.85	0.000519	-0.473333
C030006K11Rik	RIKEN cDNA C030006K11 gene	8.82	8.84	9.02	9.38	9.37	9.35	0.000801	-0.473333
Scn4b	sodium channel, type IV, beta	9.62	9.585	9.415	10.005	9.985	10.065	0.000801	-0.478333
Mrpl4	mitochondrial ribosomal protein L4	9.01	9.13	9.11	9.65	9.5	9.54	0.000637	-0.48
Ndufa12	NADH dehydrogenase (ubiquinone) 1 alpha subcomplex, 12	12.2	12.34	12.26	12.85	12.7	12.69	0.000754	-0.48
Gemin7	gem (nuclear organelle) associated protein 7	8.475	8.655	8.61	9.105	9.105	8.97	0.000829	-0.48
Usp19	ubiquitin specific peptidase 19	9.395	9.62	9.45	9.965	10.005	9.96	0.000711	-0.488333
Chd2	chromodomain helicase DNA binding protein 2	8.91	9.045	8.86	9.43	9.37	9.505	0.000606	-0.496667
Parl	presenilin associated, rhomboid-like	10.3	10.25	10.315	10.89	10.71	10.755	0.000475	-0.496667
Lace1	lactation elevated 1	7.55	7.58	7.57	8.02	8.1	8.08	0.000265	-0.5
Emid1	EMI domain containing 1	6.745	6.755	6.66	7.38	7.15	7.13	0.000891	-0.5
Myoz3	myozenin 3	8.20333	8.26	8.02333	8.63	8.66667	8.69333	0.000648	-0.501111
Pex11a	peroxisomal biogenesis factor 11 alpha	8.32667	8.36667	8.36	8.85667	8.88667	8.81667	0.000251	-0.502222
Prkrir	protein-kinase, interferon-inducible double stranded RNA dependent inhibitor	10.64	10.52	10.42	11.02	11.05	11.02	0.000501	-0.503333
Phka1	phosphorylase kinase alpha 1	7.095	6.975	6.985	7.485	7.57	7.515	0.000323	-0.505
Itfg2	integrin alpha FG-GAP repeat containing 2	8.01	7.92	7.87	8.49	8.41	8.42	0.000329	-0.506667
Ppif	peptidylprolyl isomerase F (cyclophilin F)	10.74	10.92	10.76	11.2	11.42	11.34	0.000741	-0.513333
Prrx1	paired related homeobox 1	7.93	7.96	8.1	8.55	8.445	8.545	0.000387	-0.516667
Aqp7	aquaporin 7	6.75	6.79	6.74	7.18	7.18	7.47	0.000954	-0.516667
Pip5k1a	phosphatidylinositol-4-phosphate 5-kinase, type 1 alpha	9.315	9.555	9.485	10.065	9.93	9.915	0.000678	-0.518333
Il12a	interleukin 12a	7.43	7.46	7.5	7.98	8.04	7.93	0.000228	-0.52
Tspan14	tetraspanin 14	7.85	7.81	7.77	8.26	8.27	8.46	0.000434	-0.52
Tsfm	Ts translation elongation factor, mitochondrial	7.89	7.9	7.76	8.21	8.51	8.39	0.000911	-0.52
Mylpf	myosin light chain, phosphorylatable, fast skeletal muscle	14.46	14.46	14.32	14.89	14.93	14.99	0.000294	-0.523333
Ppap2b	phosphatidic acid phosphatase type 2B	8.95	8.93	8.995	9.46	9.53	9.455	0.000197	-0.523333
Camk1	calcium/calmodulin-dependent protein kinase I	8.05	8.2	8.18	8.685	8.635	8.685	0.000265	-0.525
Slc25a39	solute carrier family 25, member 39	8.26	8.18	8.09	8.71	8.6	8.8	0.000468	-0.526667
Rnf123	ring finger protein 123	8.17667	8.39667	8.35667	8.83333	8.96667	8.71667	0.000829	-0.528889
Ccrl2	chemokine (C-C motif) receptor-like 2	7.44	7.54	7.45	8.17	7.93	7.92	0.000606	-0.53
Slc9a3r2	solute carrier family 9 (sodium/hydrogen exchanger), member 3 regulator 2	8.135	8.1	8.115	8.48	8.74	8.74	0.000544	-0.536667
Abcc4	ATP-binding cassette, sub-family C (CFTR/MRP), member 4	7.34	7.3	7.4	7.89	7.89	7.88	0.000147	-0.54
Mif4gd	MIF4G domain containing	8.32	8.245	8.37	8.945	8.78	8.83	0.000265	-0.54
Ubac1	ubiquitin associated domain containing 1	9.21333	9.35	9.26	9.74	9.83	9.88667	0.000236	-0.544444
Zfp641	zinc finger protein 641	7.36	7.47	7.38	8.08	7.87	7.9	0.000321	-0.546667
Eng	endoglin	7.7	7.63	7.69	8.12	8.27	8.28	0.000206	-0.55
Kcnc1	potassium voltage gated channel, Shaw-related subfamily, member 1	8.91	8.92	8.885	9.345	9.655	9.37	0.000623	-0.551667
5031439G07Rik	RIKEN cDNA 5031439G07 gene	8.26	8.08	7.89	8.61	8.585	8.69	0.000855	-0.551667
Lrp4	low density lipoprotein receptor-related protein 4	6.93	6.95	6.83	7.62	7.43	7.33	0.000471	-0.556667
4930402E16Rik	RIKEN cDNA 4930402E16 gene	9.81	10.1	9.89	10.38	10.53	10.57	0.000623	-0.56
Raf1	v-raf-leukemia viral oncogene 1	10.06	9.98	9.83	10.47	10.48	10.6	0.000305	-0.56
Pde4a	phosphodiesterase 4A, cAMP specific	6.85	6.875	6.825	7.405	7.545	7.285	0.000281	-0.561667
Pdha1	pyruvate dehydrogenase E1 alpha 1	12.03	12.05	12.08	12.49	12.61	12.75	0.000276	-0.563333
Ostm1	osteopetrosis associated transmembrane protein 1	9.77	10.07	9.67	10.38	10.44	10.38	0.000957	-0.563333
Mapkapk3	mitogen-activated protein kinase-activated protein kinase 3	8.03667	7.96333	7.9	8.57667	8.56	8.45667	0.000161	-0.564444
Dpp7	dipeptidylpeptidase 7	7.94	7.76	7.61	8.37	8.32	8.32	0.000464	-0.566667
Kbtbd13	kelch repeat and BTB (POZ) domain containing 13	8.485	8.525	8.455	9.215	8.92	9.035	0.000347	-0.568333
Sik3	SIK family kinase 3	7.91	7.81	7.8	8.45	8.43	8.35	0.000126	-0.57
Etfdh	electron transferring flavoprotein, dehydrogenase	8.35	8.55	8.43	8.89	8.96	9.19	0.000606	-0.57
Hemk1	HemK methyltransferase family member 1	8.34	8.44	8.49	9.05	8.99	8.96	0.000126	-0.576667
Ndufa8	NADH dehydrogenase (ubiquinone) 1 alpha subcomplex, 8	11.905	11.82	11.95	12.59	12.42	12.395	0.000206	-0.576667
Kcmf1	potassium channel modulatory factor 1	10.66	10.54	10.4	11.05	11.19	11.09	0.000291	-0.576667
Lrrc20	leucine rich repeat containing 20	8.73	8.91	8.9	9.51	9.31	9.45	0.000275	-0.576667
Cd300lg	CD300 antigen like family member G	7.33	7.48	7.4	7.91	8.025	8.01	0.000136	-0.578333
Inppl1	inositol polyphosphate phosphatase-like 1	9.89333	10.1733	10.1667	10.65	10.6433	10.68	0.000336	-0.58
Ndufs3	NADH dehydrogenase (ubiquinone) Fe-S protein 3	11.2	11.02	11.21	11.69	11.66	11.82	0.000235	-0.58
Ndufs8	NADH dehydrogenase (ubiquinone) Fe-S protein 8	11.79	11.97	12.03	12.62	12.34	12.57	0.000606	-0.58
Lrrc39	leucine rich repeat containing 39	9.09	8.79	8.95	9.37	9.6	9.6	0.000656	-0.58
Jak2	Janus kinase 2	7.675	7.64	7.58	8.23	8.375	8.035	0.000438	-0.581667
Ppapdc3	phosphatidic acid phosphatase type 2 domain containing 3	8.11	8.105	8.06	8.745	8.685	8.59	0.00011	-0.581667
Icam4	intercellular adhesion molecule 4, Landsteiner-Wiener blood group	6.72	6.66	6.61	7.19	7.43	7.12	0.000387	-0.583333
Klhdc3	kelch domain containing 3	7.58	7.58	7.29	8	8.25	7.96	0.000957	-0.586667
Kcna7	potassium voltage-gated channel, shaker-related subfamily, member 7	8.11	8.02	8.02	8.72	8.54	8.65	0.000132	-0.586667
Stk40	serine/threonine kinase 40	7.74	7.75	7.59	8.16	8.34	8.34	0.000216	-0.586667
Ak1	adenylate kinase 1	9.9	10.13	9.86	10.58	10.45	10.63	0.000356	-0.59
Acadl	acyl-Coenzyme A dehydrogenase, long-chain	7.825	7.905	8	8.5	8.5	8.505	0.000102	-0.591667
Xpr1	xenotropic and polytropic retrovirus receptor 1	10.76	10.72	10.5	11.38	11.18	11.21	0.000348	-0.596667
Kcnb1	potassium voltage gated channel, Shab-related subfamily, member 1	7.72	7.51	7.54	8.01	8.16	8.39	0.000773	-0.596667
Eepd1	endonuclease/exonuclease/phosphatase family domain containing 1	8.13	8.2	8.03	8.83	8.58	8.76	0.000227	-0.603333
Nudt6	nudix (nucleoside diphosphate linked moiety X)-type motif 6	9.13	9.22	9.06	9.69	9.74	9.8	9.3e-05	-0.606667
Tpm2	tropomyosin 2, beta	11.8833	12.17	11.8733	12.5133	12.63	12.6133	0.000305	-0.61
Mrps28	mitochondrial ribosomal protein S28	10.27	10.27	10.13	10.88	10.78	10.84	8.5e-05	-0.61
Dci	dodecenoyl-Coenzyme A delta isomerase (3,2 trans-enoyl-Coenyme A isomerase)	10.2	9.92	9.97	10.61	10.55	10.77	0.000336	-0.613333
Gpd2	glycerol phosphate dehydrogenase 2, mitochondrial	9.65	9.68	9.26	10.07	10.11	10.25	0.001	-0.613333
Scamp2	secretory carrier membrane protein 2	10.42	10.53	10.21	10.96	10.96	11.08	0.000283	-0.613333
Gbas	glioblastoma amplified sequence	10.68	10.79	10.78	11.39	11.38	11.32	6e-05	-0.613333
2310001K24Rik	RIKEN cDNA 2310001K24 gene	9.00667	8.83333	8.87	9.42	9.52667	9.60667	0.000132	-0.614444
Barx2	BarH-like homeobox 2	7	6.78	6.77	7.59	7.27	7.54	0.000535	-0.616667
Eif2s2	eukaryotic translation initiation factor 2, subunit 2 (beta)	9.725	9.565	9.485	10.115	10.28	10.235	0.000171	-0.618333
Parm1	prostate androgen-regulated mucin-like protein 1	7.935	7.785	7.8	8.52	8.34	8.515	0.000127	-0.618333
Retsat	retinol saturase (all trans retinol 13,14 reductase)	9.705	9.55	9.465	10.115	10.355	10.11	0.000297	-0.62
Pitpna	phosphatidylinositol transfer protein, alpha	9.46	9.58	9.28	10.1	10.07	10.02	0.00018	-0.623333
Slc25a47	solute carrier family 25, member 47	7.81	7.88	7.93	8.58	8.68	8.23	0.000788	-0.623333
Bckdk	branched chain ketoacid dehydrogenase kinase	10.705	10.85	10.845	11.425	11.415	11.435	5.7e-05	-0.625
Anks1	ankyrin repeat and SAM domain containing 1	7.27	7.38	7.41	8.02	8.02	7.9	7.2e-05	-0.626667
Slc1a1	solute carrier family 1 (neuronal/epithelial high affinity glutamate transporter)	7.24	7.15	7.04	7.76	7.9	7.65	0.000184	-0.626667
Uqcrc1	ubiquinol-cytochrome c reductase core protein 1	12.69	12.96	12.76	13.44	13.44	13.42	0.000126	-0.63
Hrasls	HRAS-like suppressor	8.96	9	8.99	9.61	9.67	9.56	4.3e-05	-0.63
Asb10	ankyrin repeat and SOCS box-containing 10	8.06	8.24	8.31	8.92	8.71	8.88	0.000201	-0.633333
Fez2	fasciculation and elongation protein zeta 2 (zygin II)	9	9.08	8.86	9.62	9.48	9.75	0.000206	-0.636667
Fhod1	formin homology 2 domain containing 1	9.24	9.605	9.42	9.985	10.09	10.105	0.000276	-0.638333
Atp1b2	ATPase, Na+/K+ transporting, beta 2 polypeptide	10	10.12	10.12	10.78	10.76	10.65	5e-05	-0.65
Mamstr	MEF2 activating motif and SAP domain containing transcriptional regulator	8.2	8.62	8.53	9.2	8.98	9.12	0.000606	-0.65
As3mt	arsenic (+3 oxidation state) methyltransferase	7.545	7.42	7.6	8.155	8.205	8.17	4.6e-05	-0.655
Egln1	EGL nine homolog 1 (C. elegans)	8.17333	8.35667	8.33	8.83667	9.06	8.93	0.000107	-0.655556
Pgp	phosphoglycolate phosphatase	12.21	12.4	12.37	12.93	13.06	12.96	6.6e-05	-0.656667
Idh3a	isocitrate dehydrogenase 3 (NAD+) alpha	12	12.23	11.89	12.6	12.84	12.66	0.000294	-0.66
Gpihbp1	GPI-anchored HDL-binding protein 1	8.44	8.715	8.6	9.19	9.23	9.325	0.000106	-0.663333
2610507B11Rik	RIKEN cDNA 2610507B11 gene	9.47	9.61	9.57	10.16	10.225	10.27	3.7e-05	-0.668333
Tuba8	tubulin, alpha 8	8.44	8.18	8.08	8.87	8.845	8.99	0.000219	-0.668333
Nfyb	nuclear transcription factor-Y beta	8.32	8.65	8.71	9.35	9.17	9.18	0.000349	-0.673333
Tmem56	transmembrane protein 56	9.08	9.08	8.96	9.42	9.92	9.81	0.000657	-0.676667
Agpat5	1-acylglycerol-3-phosphate O-acyltransferase 5	7.64	7.43	7.32	8.05	8.29	8.08	0.000226	-0.676667
Upf2	UPF2 regulator of nonsense transcripts homolog (yeast)	10.34	10.4	9.94	10.75	10.91	11.05	0.000908	-0.676667
Alpk2	alpha-kinase 2	8.14	8.08333	8.13	8.85	8.74333	8.79667	2.3e-05	-0.678889
Zfp710	zinc finger protein 710	8.07	8.03	7.91	8.48	8.8	8.79	0.000173	-0.686667
Mad2l1bp	MAD2L1 binding protein	8.09333	8.17	8.13	8.84333	8.84333	8.79667	1.6e-05	-0.696667
Nsun4	NOL1/NOP2/Sun domain family, member 4	9.79	9.85	9.64	10.29	10.51	10.6	0.000119	-0.706667
2310014F06Rik	RIKEN cDNA 2310014F06 gene	7.99	8.03	8.02	8.84	8.5	8.82	0.000118	-0.706667
Suclg1	succinate-CoA ligase, GDP-forming, alpha subunit	11.415	11.29	11.495	12.16	12.085	12.095	2.8e-05	-0.713333
Akap1	A kinase (PRKA) anchor protein 1	7.83333	7.93333	8	8.60667	8.66	8.64	2.1e-05	-0.713333
Ptpla	protein tyrosine phosphatase-like (proline instead of catalytic arginine)	10.37	10.48	10.37	11.11	11.17	11.09	1.7e-05	-0.716667
Kcng4	potassium voltage-gated channel, subfamily G, member 4	6.94	6.83333	6.92667	7.45	7.69333	7.72667	5.4e-05	-0.723333
Pygm	muscle glycogen phosphorylase	12.22	12.2	11.96	12.69	12.99	12.87	0.000131	-0.723333
Hhatl	hedgehog acyltransferase-like	11.37	11.38	11.15	12.09	12.13	11.86	0.000101	-0.726667
Decr1	2,4-dienoyl CoA reductase 1, mitochondrial	9.08	9.41	9.2	9.89	10.05	9.94	8e-05	-0.73
Phospho1	phosphatase, orphan 1	8.07	8.1	8.1	8.74	8.98	8.74	3.5e-05	-0.73
Maf	avian musculoaponeurotic fibrosarcoma (v-maf) AS42 oncogene homolog	7.25	7.22	7.26	8.15	7.98	7.8	6.3e-05	-0.733333
Aurka	aurora kinase A	7.06	7.11	6.91	7.82	7.67	7.8	3e-05	-0.736667
2610528E23Rik	RIKEN cDNA 2610528E23 gene	6.94	7.24	7.02	7.76	7.73	7.92	7.3e-05	-0.736667
Gm5144	predicted gene 5144	6.52	6.61	6.62	7.38	7.51	7.07	0.000174	-0.736667
Nr1h3	nuclear receptor subfamily 1, group H, member 3	8.32	8.36	8.45	9.03	9.29	9.03	4.8e-05	-0.74
Msrb2	methionine sulfoxide reductase B2	7.62	7.975	8.01	8.725	8.485	8.62	0.00021	-0.741667
Tcf15	transcription factor 15	8.44	8.76	8.76	9.27	9.5	9.42	0.000124	-0.743333
Apol6	apolipoprotein L 6	6.93	7.17	7.36	7.9	7.83	7.97	0.000137	-0.746667
Igfals	insulin-like growth factor binding protein, acid labile subunit	7.31	7.24	7.05	7.98	8.01	7.86	3.7e-05	-0.75
Tmem204	transmembrane protein 204	9.29	9.07	9.04	9.99	9.81	9.85	4.4e-05	-0.75
Pptc7	PTC7 protein phosphatase homolog (S. cerevisiae)	10.58	10.41	10.29	11.13	11.24	11.16	3.7e-05	-0.75
Phkg1	phosphorylase kinase gamma 1	11.26	11.42	11.41	12.2	12.09	12.07	1.7e-05	-0.756667
Gpt	glutamic pyruvic transaminase, soluble	7.95	8.08	8.22	8.82	8.8	8.9	2.9e-05	-0.756667
Smarcd3	SWI/SNF related, matrix associated, actin dependent regulator of chromatin	8.78	8.63	8.35	9.54	9.14	9.35	0.000414	-0.756667
Vamp5	vesicle-associated membrane protein 5	7.38	7.43	7.45	8.47	7.79	8.29	0.000954	-0.763333
Acaa2	acetyl-Coenzyme A acyltransferase 2	8.55	8.7875	8.945	9.61	9.4	9.565	0.000117	-0.764167
Ccdc28b	coiled coil domain containing 28B	8.52	8.72	8.72	9.535	9.18	9.54	0.000134	-0.765
Aebp1	AE binding protein 1	9.59	9.76	9.5	10.5	10.38	10.28	3.9e-05	-0.77
Setd8	SET domain containing (lysine methyltransferase) 8	8.09	8.42	8.03	8.76333	9.14667	8.94333	0.000291	-0.771111
Ddit3	DNA-damage inducible transcript 3	7.8	7.845	8.15	8.7	8.82	8.595	9.5e-05	-0.773333
Lrrc30	leucine rich repeat containing 30	8.865	8.46	8.26	9.31	9.34	9.26	0.000438	-0.775
Dennd4b	DENN/MADD domain containing 4B	8.025	8.27	7.935	8.965	8.755	8.85	6e-05	-0.78
Myl4	myosin, light polypeptide 4	10	9.68	9.67	10.78	10.45	10.47	0.000182	-0.783333
Abhd11	abhydrolase domain containing 11	9.31	9.4	9.32	10.3	9.89	10.2	7.8e-05	-0.786667
Oat	ornithine aminotransferase	11.71	11.91	11.55	12.48	12.67	12.39	9.4e-05	-0.79
Ndufs2	NADH dehydrogenase (ubiquinone) Fe-S protein 2	9.835	10.025	10.01	10.59	10.915	10.77	4.1e-05	-0.801667
Cyb5b	cytochrome b5 type B	10.43	10.67	10.35	11.25	11.38	11.23	3.5e-05	-0.803333
1110003O08Rik	RIKEN cDNA 1110003O08 gene	11.75	11.69	11.46	12.27	12.65	12.4	0.000106	-0.806667
2310067B10Rik	RIKEN cDNA 2310067B10 gene	7.99	8.32	8.04	8.97	8.88	8.92	3.3e-05	-0.806667
Rhot2	ras homolog gene family, member T2	9.40667	9.61333	9.51333	10.3267	10.3333	10.3133	8e-06	-0.813333
Kif17	kinesin family member 17	6.68	6.87	6.75	7.58	7.58	7.58	8e-06	-0.813333
Akr1b10	aldo-keto reductase family 1, member B10 (aldose reductase)	8.925	9.36	9.07	10.185	9.815	9.8	0.000291	-0.815
Jph1	junctophilin 1	8.64	8.31	8.425	9.2	9.125	9.5	0.000119	-0.816667
Myod1	myogenic differentiation 1	7.13	6.99	6.99	7.97	8.05	7.54	0.000191	-0.816667
Jph2	junctophilin 2	8.06	8.22333	8.06333	8.88667	8.99667	8.93667	8e-06	-0.824444
Ces3	carboxylesterase 3	9.82	9.42	9.11	10.12	10.32	10.39	0.000806	-0.826667
Myl1	myosin, light polypeptide 1	12.2833	12.2933	12.3633	13.22	13.0567	13.15	6e-06	-0.828889
Cib2	calcium and integrin binding family member 2	11.245	11.32	11.38	12.13	12.155	12.165	4e-06	-0.835
Mustn1	musculoskeletal, embryonic nuclear protein 1	10.125	10.6	10.25	11.36	10.975	11.16	0.000238	-0.84
Irf5	interferon regulatory factor 5	6.94	6.96	6.98	7.79	7.66	7.96	1.2e-05	-0.843333
Serpine2	serine (or cysteine) peptidase inhibitor, clade E, member 2	9.19	8.89	8.79	9.81	9.88	9.72	4.4e-05	-0.846667
Wfs1	Wolfram syndrome 1 homolog (human)	8.64	8.93	8.8	9.75	9.6	9.59	1.5e-05	-0.856667
Ppargc1a	peroxisome proliferative activated receptor, gamma, coactivator 1 alpha	8.82	8.9	8.58	9.49	9.92	9.46	0.000184	-0.856667
Sox18	SRY-box containing gene 18	7.98	7.69	7.8	8.36	8.71	8.97	0.000305	-0.856667
Rilpl1	Rab interacting lysosomal protein-like 1	9.55	9.665	9.54	10.47	10.415	10.47	4e-06	-0.866667
Pcdh12	protocadherin 12	7.13	7.43	7.22	8.1	7.79	8.52	0.000644	-0.876667
Tmem65	transmembrane protein 65	9.305	9.79	9.645	10.305	10.615	10.52	0.000102	-0.9
1700113I22Rik	RIKEN cDNA 1700113I22 gene	9.28	9.305	9.39	10.43	10.115	10.13	1.3e-05	-0.9
Myh1	myosin, heavy polypeptide 1, skeletal muscle, adult	7.09333	7.34	7.16667	8.23333	7.94667	8.14667	1.4e-05	-0.908889
Frat2	frequently rearranged in advanced T-cell lymphomas 2	7.96	8.23	7.85	8.83	9.14	8.8	5.7e-05	-0.91
Slc27a1	solute carrier family 27 (fatty acid transporter), member 1	7.92	8.23	7.9	8.8	8.95	9.04	2.3e-05	-0.913333
Igfn1	immunoglobulin-like and fibronectin type III domain containing 1	7.94	8.29	7.77	9.28	8.8	8.68	0.000559	-0.92
2310040G24Rik	RIKEN cDNA 2310040G24 gene	8.715	8.98	8.735	9.81	9.64	9.76	8e-06	-0.926667
Amhr2	anti-Mullerian hormone type 2 receptor	7.075	7.18	7.25	8.2	8.15	7.99	4e-06	-0.945
Shisa2	shisa homolog 2 (Xenopus laevis)	8.83	8.73	8.58	9.64	9.72	9.62	4e-06	-0.946667
Ptpmt1	protein tyrosine phosphatase, mitochondrial 1	9.13	9.21	9.31	10.32	10.15	10.08	4e-06	-0.966667
Glrx	glutaredoxin	9.13	9.345	8.935	10.05	10.16	10.12	1.1e-05	-0.973333
Slc25a12	solute carrier family 25 (mitochondrial carrier, Aralar), member 12	11.26	11.28	11.14	12.09	12.28	12.23	3e-06	-0.973333
Scn4a	sodium channel, voltage-gated, type IV, alpha	7.96	8.01	7.91	9.08	8.84	8.88	3e-06	-0.973333
Slc2a4	solute carrier family 2 (facilitated glucose transporter), member 4	9.82	10.23	10.17	11.27	10.99	10.89	4.9e-05	-0.976667
Nctc1	non-coding transcript 1	10.28	10.07	9.82	10.79	11.48	10.83	0.000593	-0.976667
Vegfa	vascular endothelial growth factor A	8.23	8.17	8.125	8.87	9.33	9.285	2.3e-05	-0.986667
Hist1h1e	histone cluster 1, H1e	7.54	7.78	7.62	8.64	8.77	8.52	5e-06	-0.996667
Rhbdl1	rhomboid, veinlet-like 1 (Drosophila)	7.44	7.65	7.44	8.51	8.67	8.44	4e-06	-1.03
Plin5	perilipin 5	7.185	7.1	7.05	7.995	8.55	7.88	0.000107	-1.03
Smox	spermine oxidase	8.088	8.316	8.174	9.218	9.466	9.024	1.2e-05	-1.04333
Myh4	myosin, heavy polypeptide 4, skeletal muscle	10.63	10.56	9.72	11.29	11.27	11.48	0.000857	-1.04333
Socs2	suppressor of cytokine signaling 2	10.08	10.3	9.88	11	11.37	11.04	2.5e-05	-1.05
Ddah1	dimethylarginine dimethylaminohydrolase 1	7.83	8.11	7.88	9.17	8.93	8.91	5e-06	-1.06333
Cdc42ep2	CDC42 effector protein (Rho GTPase binding) 2	8.75	9.16	8.82	9.83	10.14	10.07	1.2e-05	-1.10333
Smtnl1	smoothelin-like 1	8.51	9.38	9.17	10.21	10.29	9.98	0.000265	-1.14
Fbp2	fructose bisphosphatase 2	9.05	8.88	8.5	9.81	10.14	9.91	2.3e-05	-1.14333
Phlda3	pleckstrin homology-like domain, family A, member 3	9.49	9.995	9.625	11.085	10.825	10.635	3.1e-05	-1.145
Cdkn2aipnl	CDKN2A interacting protein N-terminal like	8.39	8.62	8.29	9.39	9.83	9.52	1e-05	-1.14667
Fbxo32	F-box protein 32	8.77	8.85	8.81333	10.4567	9.53	9.89	0.00021	-1.14778
Wnt4	wingless-related MMTV integration site 4	7.45	7.485	7.39	8.595	8.615	8.645	1e-06	-1.17667
Gpx1	glutathione peroxidase 1	10.56	10.71	10.48	11.88	11.81	11.59	2e-06	-1.17667
Rxrg	retinoid X receptor gamma	8.01	7.98	7.84	9.02	9.27	9.09	1e-06	-1.18333
Gm4980	predicted gene 4980	9.24	9.26	8.72	10.11	10.26	10.41	2.1e-05	-1.18667
1190002H23Rik	RIKEN cDNA 1190002H23 gene	9.53	9.72	9.89	10.64	11.21	10.85	2.1e-05	-1.18667
Tnnt3	troponin T3, skeletal, fast	12.31	12.56	12.02	13.44	13.63	13.42	8e-06	-1.2
Gm14492	predicted gene 14492	9.02	9.05	8.74	10.18	10.07	10.17	1e-06	-1.20333
Smad3	MAD homolog 3 (Drosophila)	9.365	9.365	9.075	10.435	10.665	10.395	2e-06	-1.23
Tmem52	transmembrane protein 52	7.69	7.59	7.67	9.09	9.07	8.55	8e-06	-1.25333
Pdlim7	PDZ and LIM domain 7	8.74	8.53	8.49	9.75	9.92	9.88	1e-06	-1.26333
Timp4	tissue inhibitor of metalloproteinase 4	7.8	7.73	7.45	8.81	9.19	8.77	6e-06	-1.26333
Slc41a3	solute carrier family 41, member 3	8.885	8.895	8.72	10.2	10.065	10.095	1e-06	-1.28667
Lrg1	leucine-rich alpha-2-glycoprotein 1	8.57	8.31	8.39	9.54	10.06	9.7	4e-06	-1.34333
Fndc5	fibronectin type III domain containing 5	8.19667	8.40667	8.41	9.73	9.61	9.71667	1e-06	-1.34778
Gpt2	glutamic pyruvate transaminase (alanine aminotransferase) 2	10.19	10	9.73	11.21	11.59	11.18	5e-06	-1.35333
Gstm2	glutathione S-transferase, mu 2	10.97	10.8767	10.5333	12.3367	12.1667	12.01	2e-06	-1.37778
B230312C02Rik	RIKEN cDNA B230312C02 gene	8.77	9.36	9.06	10.36	10.38	10.64	5e-06	-1.39667
Casq1	calsequestrin 1	10.48	10.85	10.69	12.36	11.96	12.16	1e-06	-1.48667
Car14	carbonic anhydrase 14	7.575	7.75	7.395	8.91	9.48	8.955	4e-06	-1.54167
Pnpla3	patatin-like phospholipase domain containing 3	7.05	6.79	6.78	7.96	9.02	8.28	6.2e-05	-1.54667
Itgb1bp2	integrin beta 1 binding protein 2	8.6	9.33	9.01	10.59	10.64	10.44	4e-06	-1.57667
2310065F04Rik	RIKEN cDNA 2310065F04 gene	7.07	7.02	6.96	8.77	8.61	8.59	1e-06	-1.64
Lrtm1	leucine-rich repeats and transmembrane domains 1	8.625	8.675	9.18	10.47	10.56	10.795	1e-06	-1.78167
Cish	cytokine inducible SH2-containing protein	8.67	8.17	9.09	11.12	10.38	10.23	3.1e-05	-1.93333
6430571L13Rik	RIKEN cDNA 6430571L13 gene	9.47	9.63	9.15	11.31	11.5	11.37	1e-06	-1.97667
Kcnc4	potassium voltage gated channel, Shaw-related subfamily, member 4	9.325	9.545	9.385	11.665	11.75	11.495	1e-06	-2.21833
G0s2	G0/G1 switch gene 2	8.08	8.73	8.29	10.29	11.25	10.7	2e-06	-2.38
